# Supplementary material for: The Effect of the COVID-19 Pandemic on Patient Selection, Surgical Procedures, and Postoperative Complications in a Specialized Dental Implant Clinic
Source: J Clin Med. 2022 Feb 6;11(3):855. doi: 10.3390/jcm11030855 (PMC8837166; doi:10.3390/jcm11030855)
Supplement: Supplementary file 1 [file jcm-11-00855-s001.zip]

Archive with 1 entries (1 files):
- jcm-1526210-supplementary.pdf
